# Supplementary material for: Structure of a membrane-bound menaquinol:organohalide oxidoreductase
Source: Nat Commun. 2023 Nov 3;14:7038. doi: 10.1038/s41467-023-42927-7 (PMC10624902; doi:10.1038/s41467-023-42927-7)
Supplement: Supplementary file 4 — Source Data [file 41467_2023_42927_MOESM4_ESM.xlsx]

## Sheet: Fig.2a
		Ladder	ME

## Sheet: Fig.2b
		ME

## Sheet: Fig.2c
				SEC								Ladder

## Sheet: Supp Fig.1a
		Ladder	CFE	SF			MF		ME

## Sheet: Supp Fig.1b
	Ladder				~180					Ladder							~180
